# Supplementary material for: Load sharing between synergistic muscles characterized by a ligand-binding approach and elastography
Source: Sci Rep. 2023 Oct 25;13:18267. doi: 10.1038/s41598-023-45037-y (PMC10600237; doi:10.1038/s41598-023-45037-y)
Supplement: Supplementary file 1 — Supplementary Tables. [file 41598_2023_45037_MOESM1_ESM.xlsx]

## Sheet: BB
Table S.1. μL values of the biceps brachii muscle (BB) for each volunteer during both isometric elbow flexion torque ramps.
BB	μL (kPa)
# Subject	1		2		3		4		5		6		7		8		9		10		11		12		13
%MVC	Series 1	Series 2	Series 1	Series 2	Series 1	Series 2	Series 1	Series 2	Series 1	Series 2	Series 1	Series 2	Series 1	Series 2	Series 1	Series 2	Series 1	Series 2	Series 1	Series 2	Series 1	Series 2	Series 1	Series 2	Series 1	Series 2
0	11.624	10.1111	2.9939	3.0695	1.829	1.6908	3.3724	6.0856	2.7973	7.3452	14.7719	11.6824	7.1333	6.4385	6.086	5.7381	7.704	7.6784	4.0116	3.7022	6.4881	5.5693	3.2855	3.9456	2.9871	4.0284
1	11.9636	10.3736	3.0088	3.1389	1.8616	1.7224	3.3724	6.1365	2.8043	7.3875	15.4982	13.4164	7.3546	6.8206	7.0119	6.6822	8.2388	7.8159	4.0812	3.9478	6.4812	5.9239	4.265	4.0518	3.106	4.111
2	11.9491	10.5054	3.1697	3.5842	1.9447	1.7033	3.4481	6.1029	2.8244	7.3989	15.4384	12.098	6.8981	6.6719	6.3465	6.0387	7.7937	7.8539	4.2226	3.7628	6.8434	5.6221	4.2835	4.1355	3.2551	5.2083
3	12.3284	10.7728	3.3715	3.8628	1.9651	1.7161	3.553	6.1313	2.7742	7.4104	15.5212	12.6346	7.3136	6.8016	6.5295	6.4558	7.9183	7.9184	4.4969	3.824	7.0324	5.6706	4.3824	4.1355	3.4749	5.3153
4	11.9868	10.5054	3.0064	5.6288	1.9574	1.7279	3.6699	6.144	2.744	7.6491	15.5506	12.5178	7.3289	6.6671	6.3379	6.0358	7.9294	8.1603	4.137	3.8856	7.1225	5.634	5.0024	4.0518	3.7627	4.9121
5	12.4059	10.6387	3.2145	5.3547	1.9345	1.7749	3.865	6.1815	2.8043	7.6856	14.9139	12.9122	7.4453	6.4955	6.3389	6.151	7.9309	8.3776	4.6572	3.8856	7.2344	5.6278	5.067	4.0048	4.3475	5.1752
6	12.8322	10.6387	4.4614	4.8251	1.8892	1.7136	4.205	6.5582	2.6844	7.643	15.1192	12.5269	7.7997	6.5016	6.2312	6.1454	7.865	8.2472	4.4494	3.7022	7.2978	5.616	5.8787	4.0048	5.4113	5.6093
7	13.2649	10.6387	4.6142	7.2893	1.8614	1.7733	4.6196	6.8895	2.6844	7.7977	14.6364	12.862	8.1014	6.8707	6.3622	6.608	8.038	8.408	4.837	3.824	7.3658	5.6278	7.4436	4.02	6.3354	6.2941
8	14.3043	11.043	5.4199	7.6964	1.8845	1.755	6.8655	7.1282	2.7354	7.5263	14.9453	13.2613	8.5966	7.2469	6.4875	6.5495	7.9098	8.4785	5.4751	3.642	7.4267	5.6278	8.6742	4.0048	6.8939	6.5928
9	14.761	10.9072	6.212	8.8827	1.9473	2.5287	8.7263	7.6548	2.7692	7.6058	14.8406	13.5522	9.1706	7.9496	6.4295	7.0873	8.072	8.5508	7.3653	4.0104	7.4879	5.6525	9.2812	3.9709	7.5984	7.361
10	15.8253	11.1797	6.538	8.6119	2.0234	4.3712	11.8143	7.9951	2.8375	7.6751	14.8023	13.5232	10.1684	9.1924	6.2656	8.4257	8.0246	8.934	15.0211	4.87	7.5422	5.6098	9.9995	4.1355	7.7932	7.4066
11	17.3247	11.2431	6.9205	9.7294	2.0201	5.8256	13.3368	10.2252	2.8375	8.1333	14.8899	13.3224	11.1469	8.9527	5.9831	9.382	8.0895	9.5395	18.1238	6.5951	7.611	5.7288	12.178	4.389	7.891	7.4687
12	18.7143	11.1797	7.8755	10.7806	2.0853	8.1628	17.6402	11.8399	2.9063	8.3938	14.9602	13.2923	12.018	9.6299	6.5644	10.5378	8.7003	10.819	18.8695	8.5177	7.6862	6.2702	14.571	5.1022	7.9755	7.524
13	20.5272	11.594	8.3735	14.5577	2.1475	8.7765	22.6024	12.8152	2.9763	8.7646	14.4742	13.5008	13.219	10.2298	6.8455	11.0643	8.7104	11.7519	20.8794	12.1367	7.7902	6.8016	17.1785	7.5911	8.0316	7.595
14	22.424	12.1578	8.3436	22.3228	2.5678	10.8974	23.6353	17.9772	3.0825	9.42	14.4314	13.5237	14.7756	10.64	7.9789	11.9972	8.6095	12.4454	23.6604	16.2013	7.9231	7.9628	20.0006	10.5729	8.379	8.3185
15	23.4033	14.3937	9.0159	17.7404	3.8647	14.6273	24.8173	24.2564	3.4125	10.2144	15.0273	13.2437	16.0001	11.2701	10.8011	12.9679	8.8512	12.4454	31.2761	21.9176	8.031	9.3909	23.0371	14.0475	9.3735	8.6367
16	24.2025	15.8253	8.9189	20.1117	5.2325	17.2068	27.2097	23.2579	3.8389	11.2218	15.5835	13.5527	17.49	12.0291	15.988	20.7162	9.0969	13.6272	35.8957	25.7873	9.2392	12.1045	26.2882	18.0149	10.6456	10.6811
17	26.8915	18.1868	8.8222	18.6664	5.4537	17.7262	27.9778	24.5934	3.799	12.4045	18.8886	13.9151	18.9329	13.0721	17.495	20.9251	9.3452	15.3405	35.8957	29.5077	10.6159	14.0827	29.7538	22.4752	11.7863	10.8984
18	29.2768	20.1583	12.4234	23.7224	6.4542	21.7645	33.3366	30.0133	7.8137	15.5835	24.981	14.8772	21.1453	14.9287	19.9746	22.7443	9.7244	15.988	37.7905	32.0199	14.2318	15.5177	33.4338	27.4283	13.2948	13.0232
19	30.1698	22.424	14.3544	29.0974	7.4457	28.1108	42.6092	37.3049	12.3003	18.1868	29.4165	15.5835	23.1024	16.4136	20.8995	23.5147	10.3736	17.3247	38.864	33.443	19.4472	16.3126	37.4633	32.8742	15.6371	12.7592
20	30.848	23.8017	19.7641	35.3883	16.8783	38.4061	46.8101	45.0497	15.4515	20.4241	34.5333	19.3635	25.016	17.7456	20.7134	24.6383	11.4251	17.495	41.3222	33.1656	25.4752	17.1957	43.0745	38.8356	17.1593	17.1562
21	33.2479	26.6793	30.9212	44.7837	27.0959	46.5499	51.3865	50.4928	18.6049	22.7911	36.1478	24.6195	27.6865	18.9106	21.8463	29.769	12.8824	18.8921	42.4544	36.3182	32.3158	20.3606	45.997	41.0961	19.0849	23.8133
22	35.4406	28.6161	30.188	48.5462	31.8331	50.1801	54.2323	54.6309	18.872	28.0233	38.3446	30.908	30.348	21.9731	28.6161	38.5651	17.3247	20.5272	46.9561	39.992	39.9892	23.7927	44.8371	43.9425	20.2981	37.8715
23	37.9912	31.9949	40.6078	51.3476	40.3558	52.6289	56.329	55.6769	20.2533	32.1058	40.6062	33.5183	33.734	26.3713	35.076	41.3447	20.1583	23.8017	52.058	39.1374	55.2249	27.4919	47.9171	47.9844	31.2064	47.9281
24	40.9306	36.2065	38.837	53.0814	44.0974	54.5009	56.9986	56.8468	20.7671	33.8899	42.9326	36.2344	36.8243	31.9734	37.2918	44.5734	24.4768	25.633	56.3814	39.7472	62.935	31.4583	48.8154	51.6979	36.1805	53.5653
25	45.227	40.0659	35.6558	57.1262	46.1178	56.9647	58.5698	57.1645	27.2687	35.7209	45.3239	39.0563	40.2146	43.7344	39.5754	47.1467	29.5784	28.1802	60.5982	39.8201	65.7287	35.6919	50.4041	55.1564	37.0206	58.9657
26	47.4569	42.3974	44.9921	63.3067	47.7423	58.0046	59.5668	58.132	37.7185	37.6014	47.7799	41.9839	44.1671	53.3019	44.6197	53.3176	37.4177	31.0762	63.7408	41.5045	64.7558	40.1927	56.6069	57.7207	40.1166	66.5313
27	49.9665	44.3214	50.2869	60.1862	50.5584	59.5719	59.3041	59.6035	49.415	40.0145	50.3007	45.1918	46.7942	55.6311	52.6046	57.609	43.3596	36.5457	65.3167	43.5723	64.6354	44.9607	60.2811	59.2883	42.3783	69.3298
28	51.1311	44.7068	53.62	61.0394	55.5125	60.2592	59.3376	60.9823	58.3065	43.234	52.8863	47.8404	50.2404	57.0812	59.9726	59.214	47.8091	42.662	66.4265	46.7716	63.5808	49.9958	61.9848	60.095	48.6507	69.6268
29	52.6046	44.2212	58.5305	68.0919	58.0065	59.5384	59.4528	62.5574	60.5307	52.1505	55.7749	50.2331	53.1502	57.7905	68.6661	60.1936	58.2373	52.2935	66.6989	51.3677	64.8237	55.2982	63.141	61.5419	52.1117	67.129
30	55.922	43.5033	61.5875	67.5498	60.1015	59.551	59.4431	63.5209	62.5753	60.9887	57.4039	54.8074	55.9701	57.5636	71.4498	61.3256	61.2573	60.3312	66.6145	57.109	63.7575	60.8677	62.9535	63.224	54.8743	70.6323

## Sheet: BR
Table S.2. μL values of the brachiorradialis muscle (BR) for each volunteer during both isometric elbow flexion torque ramps.
BR	μL (kPa)
# Subject	1		2		3		4		5		6		7		8		9		10		11		12		13
%MVC	Series 1	Series 2	Series 1	Series 2	Series 1	Series 2	Series 1	Series 2	Series 1	Series 2	Series 1	Series 2	Series 1	Series 2	Series 1	Series 2	Series 1	Series 2	Series 1	Series 2	Series 1	Series 2	Series 1	Series 2	Series 1	Series 2
0	8.5768	8.4367	8.0821	8.3255	--	3.9707	4.7815	5.7255	5.7194	6.0204	6.5949	3.8416	4.1306	3.8279	6.1091	5.0849	4.0545	4.2459	5.1145	4.7809	4.5009	5.0823	3.0349	4.2612	5.6511	4.8877
1	9.6658	9.8246	8.0821	8.3255	--	4.1775	4.8695	5.8511	6.5852	6.807	6.8292	4.2825	4.2399	3.9062	6.0976	5.1545	4.2005	4.2919	5.4338	4.9024	4.6383	5.1139	3.5453	4.8713	5.9039	4.9104
2	9.0054	8.7241	8.0821	8.3533	--	4.3218	4.8519	5.8503	6.1838	6.2602	7.5383	3.7377	4.5625	3.8896	6.5178	5.0865	4.6501	4.4326	5.1412	4.7927	4.6501	5.1022	3.3438	4.3571	6.7876	4.8324
3	10.2515	8.7592	8.2886	8.5749	--	4.469	4.8207	6.1342	6.4269	6.4633	7.8299	3.8765	5.2716	3.9709	7.0846	5.4131	5.1022	4.6816	5.3356	4.7917	5.1948	5.672	3.1159	4.5106	8.5328	5.2418
4	12.4969	9.1585	9.4704	9.7863	--	4.6946	4.9631	6.3564	6.2649	6.3312	8.7385	3.9629	5.7078	4.7389	7.9282	5.9307	6.09	4.9903	5.7691	5.2112	7.6757	7.6757	3.1481	4.7603	9.4796	6.8791
5	15.6507	10.2515	10.7315	11.0151	--	5.0033	6.3242	6.85	7.6364	8.0605	10.2515	4.4369	6.5531	5.9682	8.8727	6.7512	7.9451	5.8617	6.4557	6.0935	10.8011	8.4896	3.2127	5.0001	12.4658	9.2653
6	15.6507	11.7635	14.7925	15.1734	--	5.3222	7.1669	7.8846	8.027	9.1967	12.4969	5.331	10.3157	8.3258	9.42	7.2787	11.1894	9.1761	8.377	7.8686	15.3013	9.2203	3.1481	5.5404	15.0443	11.3071
7	17.0701	12.4969	19.5037	20.3248	--	6.0077	10.6511	11.0603	9.6032	8.2817	14.0295	5.8086	11.9723	11.7317	10.389	7.7251	16.1799	13.2307	14.5176	8.4658	27.1407	10.1952	3.2127	6.5178	16.1757	13.552
8	18.8538	13.5733	24.8652	25.3432	--	5.5987	19.1826	16.7748	10.0245	10.3678	15.375	5.8787	15.0482	17.7892	10.921	10.3871	22.1314	17.2896	20.6998	10.6002	35.5971	12.2297	3.1481	7.826	18.3869	16
9	20.8867	15.7204	30.8769	29.2659	--	6.0861	25.1552	17.7924	11.996	12.6878	17.3148	7.0469	20.3897	19.3983	13.5814	13.4425	32.7827	27.6208	27.2786	15.901	39.4696	16.1524	3.6514	8.446	20.7398	18.6512
10	24.2172	18.2244	37.5389	32.5101	--	6.1365	25.3982	25.551	21.0991	15.242	19.5337	15.1423	32.9671	23.0477	16.5315	16.8913	43.0686	33.1706	33.5335	22.8618	41.6798	20.5272	5.48	8.9264	22.8408	21.5055
11	25.9743	18.2244	44.8511	37.5999	--	6.7548	27.0645	25.7234	24.0332	19.3603	30.2421	25.6353	46.1958	28.6278	19.7714	20.7335	47.0858	36.9351	41.2612	25.7973	44.3458	24.6066	8.3917	11.7848	23.2343	24.9972
12	29.293	19.6488	52.8136	46.1215	--	6.8607	30.7494	30.8056	25.7769	23.3694	36.387	32.1271	49.4232	40.3822	23.3009	24.969	49.3644	39.6301	47.138	28.2946	46.4211	28.0709	11.5524	15.0397	24.3898	26.9401
13	33.0119	21.1757	61.4388	49.1361	--	7.0209	35.3507	35.879	27.0146	27.6433	41.1097	37.5174	49.3897	43.3243	27.1201	29.598	53.2864	42.9454	50.0762	31.4975	49.047	30.7657	15.906	18.6909	25.9065	29.2502
14	34.8513	21.324	64.8502	54.5198	--	7.6244	37.7723	37.4867	27.3411	31.4257	42.5466	40.4444	48.46	45.1975	31.2291	34.6203	55.0881	44.8471	51.5275	34.8876	50.598	33.8465	25.9032	22.7386	26.6234	30.1171
15	37.381	25.9914	68.5619	60.2	--	8.4324	38.5617	36.9975	27.832	33.5313	42.9643	42.0982	48.1366	46.8881	35.6278	40.036	56.1223	46.5932	53.6674	38.9873	51.7227	37.3725	34.4602	27.1827	30.28	31.2588
16	39.5927	33.1186	68.1833	61.997	--	8.4066	39.0363	36.6622	28.523	33.7506	42.9497	41.7613	48.3208	48.5446	40.3162	45.7203	56.5955	48.4476	53.2287	41.7285	51.5518	41.3786	40.8835	31.9875	32.2565	31.9516
17	40.3594	37.2128	68.1528	62.376	--	8.7077	39.2994	36.9036	29.4174	33.077	42.7989	41.8062	48.3316	48.5109	45.2942	45.9896	56.7071	49.3772	53.5186	44.4269	51.5913	45.0616	44.8428	37.4508	33.3851	33.0372
18	40.8657	37.7582	68.0416	66.919	--	9.2072	40.6085	38.3046	30.0391	33.5918	41.8973	40.5067	48.4541	48.0635	45.5371	48.1645	57.2272	52.6771	53.6426	46.631	51.1788	47.0036	46.1509	41.791	36.2224	35.7914
19	41.4656	37.8095	70.7349	65.8225	--	9.2453	43.2906	41.0582	31.1132	33.3816	41.9736	39.8267	47.6352	48.1773	47.8503	50.6711	56.914	54.6798	53.8727	47.1538	50.9475	48.1523	47.4762	43.633	40.4875	39.1512
20	42.0739	37.6583	72.3903	69.0561	--	10.1893	46.5701	45.2158	31.0548	36.7167	42.1828	40.7102	46.9825	47.749	49.4109	49.9103	55.723	54.3825	52.8175	47.3585	50.9011	48.5068	48.1155	45.0797	42.4003	41.0623
21	43.2026	37.7415	77.9994	75.7578	--	11.9402	48.0561	46.7787	31.1446	38.3924	42.1821	42.4498	46.7882	47.0835	50.7915	50.3255	56.2116	55.0014	51.5087	48.2488	51.1078	49.0747	49.1795	46.088	41.3163	42.118
22	43.333	37.8074	74.5161	75.581	--	14.6006	48.3459	46.9638	32.8628	40.5551	42.0332	43.5827	46.5395	46.9116	50.2277	50.1225	57.0203	53.6251	52.0445	48.7246	51.0442	49.0129	50.7998	47.7744	41.692	43.5384
23	41.7619	39.1564	68.5605	78.0883	--	16.9193	48.6386	47.8527	32.5744	42.363	43.4596	43.9018	46.7245	47.1397	49.2826	50.243	56.6089	53.5743	53.1564	47.6197	50.9654	48.7971	51.4547	49.2267	42.6147	44.3192
24	41.5492	41.9042	62.1939	78.4439	--	19.3985	49.0688	47.7463	33.1032	43.1049	45.1665	45.1115	46.2229	47.1433	48.8992	50.1343	56.7883	54.6318	52.12	48.6021	50.4175	50.1976	51.5552	51.0557	42.8816	45.3905
25	42.5051	43.3302	52.1785	81.4647	--	29.2394	47.6233	48.1123	31.495	45.094	44.9403	45.6416	46.8332	47.2053	49.188	49.695	57.0176	54.6009	52.034	50.6806	50.1825	49.393	50.1627	50.2517	44.2953	45.9782
26	43.1293	42.4019	42.3641	78.7307	--	32.6708	48.7898	47.2046	31.8663	46.9608	45.2888	45.6331	43.0947	47.3411	47.8527	50.4475	56.5654	53.5192	52.478	51.6776	49.4383	49.9093	49.0657	49.0755	44.4946	46.1097
27	39.6125	40.1374	37.3766	75.4593	--	34.6386	49.4906	47.1707	30.8558	48.0858	45.2207	45.39	44.6067	47.0331	47.5882	50.0941	56.831	54.439	51.6168	51.6685	48.6038	50.5074	48.9864	48.2348	43.1128	45.9399
28	40.7308	38.5048	29.7948	73.7002	--	35.9427	49.7457	46.8394	31.9899	46.7394	44.0861	45.9351	45.8958	46.9788	47.9728	48.5115	55.789	55.3135	52.0106	52.832	47.7818	48.7071	48.9573	47.3515	45.3888	47.3293
29	39.6925	40.742	40.1576	75.314	--	38.0363	49.1952	46.8249	32.0759	47.7252	43.8119	46.1445	45.6314	46.6735	49.8197	47.7085	56.3207	56.2986	49.8249	52.9	48.3445	47.3026	48.939	45.887	46.163	46.8934
30	39.5669	35.7869	58.9321	66.0737	--	39.4107	50.0512	46.4946	34.4456	48.2839	43.7824	46.0697	41.7138	46.2301	49.6988	48.73	57.3352	55.6634	51.441	52.0448	49.7803	47.108	48.9056	47.9593	45.9372	46.6601

## Sheet: BA
Table S.3. μL values of the brachialis muscle (BA) for each volunteer during both isometric elbow flexion torque ramps.
BA	μL (kPa)
# Subject	1		2		3		4		5		6		7		8		9		10		11		12		13
%MVC	Series 1	Series 2	Series 1	Series 2	Series 1	Series 2	Series 1	Series 2	Series 1	Series 2	Series 1	Series 2	Series 1	Series 2	Series 1	Series 2	Series 1	Series 2	Series 1	Series 2	Series 1	Series 2	Series 1	Series 2	Series 1	Series 2
0	4.8286	3.2503	5.3267	7.1925	6.0096	5.8322	6.6373	6.2829	6.856	7.2012	7.2582	7.5122	6.1621	5.3898	9.4249	8.9603	7.847	4.5165	17.3247	15.8253	9.2305	6.0936	6.3811	5.0001	15.8737	13.466
1	5.8685	6.3859	5.5729	8.6779	11.8742	11.6322	14.5447	8.2799	8.9982	7.1535	8.5105	8.3647	6.7978	9.7931	11.3111	10.3266	9.182	12.186	20.3987	18.5382	10.0618	6.8472	8.2089	7.1813	18.7844	19.2107
2	7.904	9.5465	6.5363	11.5325	18.1868	14.6323	39.8753	22.9314	9.1319	7.8109	9.4796	9.1335	7.878	12.6302	13.2329	12.2815	7.1641	23.3473	20.5272	19.9746	9.9694	6.3738	9.6131	7.8871	22.8414	27.9164
3	10.3736	9.7181	7.301	14.9202	23.731	23.3681	45.8731	35.8875	10.5274	9.4581	9.697	9.9362	10.7418	13.1968	14.6773	13.7812	11.1034	30.4882	21.8016	18.7143	9.8973	6.5286	8.9751	10.921	33.7643	32.2772
4	14.8633	12.1431	8.3677	18.3087	29.7249	33.7181	49.974	38.4333	14.5169	13.9457	10.3639	10.7727	16.8113	16.3897	15.9464	15.066	26.6795	33.9564	22.424	20.1583	10.6213	6.4955	11.4684	13.7678	38.4351	36.1057
5	22.6176	19.3065	12.0939	18.7397	39.7606	41.3083	49.8103	41.3865	18.9521	17.9573	10.3639	11.6429	22.2775	23.2555	16.8051	16.0009	32.6495	39.0887	25.033	20.7134	10.486	7.2781	13.4346	14.8772	44.385	43.0139
6	24.0012	25.9406	14.7072	26.3399	44.894	45.8613	51.304	40.2995	20.7371	19.4596	11.9668	12.547	31.3336	32.3852	17.7907	16.4733	42.0831	38.0675	28.2182	20.7134	10.6274	7.8163	17.9615	17.6501	42.228	46.6876
7	27.1035	43.0518	14.0405	30.4325	46.8746	45.5726	52.4516	42.5105	21.9708	20.4539	17.1351	17.1868	33.3899	35.8519	18.4281	17.3077	43.3159	40.6792	27.454	22.2303	12.1476	8.419	31.6653	21.4073	44.3604	47.4335
8	28.8358	48.9376	16.5653	35.0139	47.0745	45.7689	52.66	42.9916	22.2227	21.473	29.7308	29.5164	34.3837	36.0998	18.697	17.6512	47.3311	42.0145	30.5104	22.2303	15.9129	12.4308	39.5286	26.4494	44.9269	47.9666
9	32.4604	47.7144	18.6652	38.9428	47.3069	44.0504	52.8366	43.4361	22.9844	23.3705	37.677	37.5414	32.8745	39.6377	19.2405	17.7861	44.597	43.1218	34.2864	24.4046	18.1667	12.8988	40.3983	33.4766	46.2618	48.3873
10	35.8071	47.4529	22.1799	41.503	46.6464	42.402	54.2435	46.6943	21.7632	21.7632	42.034	40.1127	34.7419	31.6712	19.7358	18.158	43.9289	44.6501	36.9468	26.6793	20.4476	15.8225	43.2634	40.174	49.069	48.6963
11	38.0455	47.7641	29.9741	40.7537	45.5422	40.8304	53.2956	46.7236	19.7749	20.4132	44.7504	46.9671	36.5028	34.2258	20.8602	18.8384	48.2525	44.7924	33.941	27.1035	23.0371	19.5224	46.1769	44.6545	49.4671	49.8245
12	39.8338	47.6425	38.4032	51.9238	44.4451	39.1501	54.9873	45.509	18.1084	19.0297	48.8621	51.7856	36.6077	30.8206	20.8818	17.0445	48.6301	43.6913	33.4198	31.9427	26.8915	25.6226	49.8587	53.131	49.5806	50.1223
13	40.6126	45.8658	42.6307	61.3812	39.3247	36.1717	55.3368	48.3992	16.048	17.3956	49.7838	53.936	36.8069	34.6562	21.2859	17.6297	44.9009	41.3253	37.8918	31.9771	31.9949	28.4344	49.9113	54.3257	49.0133	50.0912
14	42.7258	45.6408	44.5234	63.3701	33.7833	36.0263	55.34	49.2527	19.5382	19.5771	50.0415	55.2555	35.836	31.858	21.8785	17.1005	47.1701	41.5652	38.4966	35.0703	38.0455	47.8435	49.2791	53.3952	49.3405	49.7842
15	45.9982	47.2501	48.0084	65.4213	32.1859	36.4048	56.5871	49.1072	19.7749	18.7203	51.4228	54.4559	34.5831	30.4423	21.0153	15.8795	47.2937	42.8421	36.572	37.8285	40.3517	49.3249	49.2558	51.5596	49.1693	48.5714
16	46.8349	45.7363	37.8358	66.9938	32.6899	33.115	56.9746	48.7017	18.9904	17.8439	52.4199	54.257	34.1614	31.2861	23.3934	19.3432	46.5798	44.6391	43.0249	36.5983	42.1928	54.4602	50.6179	52.3423	46.3516	49.6736
17	47.3963	46.7547	34.9478	65.518	34.8888	33.7161	55.7175	47.4972	17.5075	16.1556	53.0664	53.4398	32.9539	30.6375	25.2173	23.2112	46.8567	45.2186	43.9277	32.4093	44.6197	55.3457	49.4407	48.233	46.7788	48.3594
18	47.9612	47.1859	48.501	65.1577	37.4376	33.4919	55.5151	46.5993	17.8439	16.443	54.8453	52.6476	33.408	30.5253	22.4768	23.8685	47.2985	46.3853	43.4479	34.6224	47.1504	53.8522	50.2667	48.3595	50.0598	49.201
19	45.9982	46.2145	43.3959	63.7016	37.5595	33.2448	56.3626	44.8216	20.1727	18.3364	56.0992	53.1362	33.8408	33.3033	25.2482	21.1924	47.2592	47.263	44.4102	35.6873	49.7158	53.9311	51.0396	48.7372	49.9544	48.8113
20	47.3963	48.2455	45.561	61.9059	37.6319	33.4122	55.1089	41.4434	19.4596	18.6425	57.103	52.5827	33.8529	32.639	26.0411	19.8178	45.5534	43.7855	46.0362	37.7885	50.8727	54.7187	50.2667	49.1177	49.7625	48.1497
21	46.2754	47.1145	47.8988	64.2292	42.0183	33.2079	55.3153	27.9089	18.8356	19.8934	57.9516	51.6281	34.4286	32.7692	23.3311	21.2246	46.4055	42.4614	45.0563	37.1119	51.6078	51.2594	50.7813	49.8817	50.5284	48.2848
22	46.8349	45.9982	53.4997	65.9773	46.6983	34.0641	53.9833	22.3223	19.5382	21.5556	58.12	50.7581	34.009	31.4305	26.1225	17.6512	47.2422	35.6906	46.2006	36.1226	51.8697	52.3268	50.2667	50.2667	52.9262	48.5156
23	47.3963	48.5307	56.4721	65.3864	45.2281	28.2242	53.9152	23.9333	18.6046	20.2932	56.775	49.7386	33.1954	32.5108	22.5352	18.8769	49.3026	42.5925	48.3609	38.973	50.4984	53.5895	50.0104	48.9916	49.4037	50.7938
24	48.2455	47.3963	54.4002	63.1544	40.8631	28.1579	53.2006	21.5209	17.6568	18.7974	55.4667	49.4945	35.7018	32.8715	22.1225	20.6508	48.1493	40.759	48.6981	40.6443	49.4245	53.0842	50.0104	50.9111	49.2866	50.9257
25	49.6771	48.5307	57.2152	62.608	42.1278	30.9477	48.8753	20.9865	18.0328	20.4937	55.785	47.9265	34.088	28.7154	21.1366	15.8537	47.3178	35.4356	47.5245	39.5402	50.2204	51.8849	50.0104	50.6531	51.3786	48.5368
26	49.6771	45.7206	50.7606	63.0733	43.2763	29.5769	50.6388	22.4855	20.0928	20.7772	55.8259	47.7081	33.2902	28.4792	20.2814	14.4719	45.323	34.7333	48.6981	40.0651	48.4964	52.4223	51.0396	49.6264	49.3343	48.6338
27	48.8154	45.7206	49.9685	63.706	45.1935	34.9215	49.3467	22.3871	16.5877	17.4699	53.5751	48.5161	33.4824	27.5047	19.0058	16.9918	41.9018	32.4052	49.0364	39.3668	47.8154	53.2976	50.3958	51.1697	49.9183	49.8687
28	48.8154	46.2754	44.7746	63.053	44.8473	30.9743	49.3127	19.9103	15.4827	16.5877	52.353	49.7304	34.8696	27.9228	15.6747	21.2638	45.1807	35.8627	48.3609	40.0651	49.1987	55.3742	51.3	51.0396	47.8765	47.9532
29	49.39	45.1692	36.8336	62.7664	48.2227	31.3572	49.2615	18.076	17.7317	18.6814	53.0487	49.484	34.6309	28.4768	16.2615	21.0342	41.8046	31.7213	49.5461	39.5402	48.1485	53.8626	52.0808	51.0396	49.0009	47.4289
30	50.2568	45.7206	44.133	65.4264	47.9595	30.8857	51.322	18.5075	19.2238	20.0534	52.4413	50.2089	33.6035	26.1327	17.1525	21.2746	42.7126	33.4614	48.6981	40.5935	47.5937	52.1236	50.6531	50.6531	48.8265	49.8511
